# Supplementary material for: Analysis the Link between Periodontal Diseases and Alzheimer’s Disease: A Systematic Review
Source: Int J Environ Res Public Health. 2021 Sep 3;18(17):9312. doi: 10.3390/ijerph18179312 (PMC8430572; doi:10.3390/ijerph18179312)
Supplement: Supplementary file 1 [file ijerph-18-09312-s001.zip]

Archive with 1 entries (1 files):
- ijerph-1330580-supplementary.pdf
